# Supplementary material for: Combined laser and ozone therapy for onychomycosis in an in vitro and ex vivo model
Source: PLoS One. 2021 Jun 30;16(6):e0253979. doi: 10.1371/journal.pone.0253979 (PMC8244860; doi:10.1371/journal.pone.0253979)
Supplement: S1 Rawdata — (XLSX) [file pone.0253979.s001.xlsx]

## Sheet: % viability
			405 nm			635 nm			2 lasers							40 ppm + lasers			60 ppm + lasers							20 ppm			40 ppm			60 ppm			80 ppm
Name	CECT	Control	10 min	20 min	30 min	10 min	20 min	30 min	10 min	20 min	30 min		Name	CECT	Control	10 min	20 min	30 min	10 min	20 min	30 min		Name	CECT	Control	10 min	20 min	30 min	10 min	20 min	30 min	10 min	20 min	30 min	10 min	20 min	30 min
Trichophyton rubrum	2794	102.778	97.2222	101.389	94.4444	97.2222	100	97.2222	102.778	102.778	95.8333		Trichophyton rubrum	2794	102.778	38.8889	27.7778	0	27.7778	0	0		Trichophyton rubrum	2794	96.9082	99.2155	89.9862	92.2935	96.9082	83.0641	73.8348	83.0641	39.2247	0	92.2935	0	0
		100	98.6111	102.778	93.0556	95.8333	97.2222	98.6111	98.6111	100	94.4444				100	61.1111	0	0	0	0	0				103.83	99.2155	101.523	99.2155	94.6008	83.0641	64.6054	85.3715	0	0	92.2935	0	0
		97.2222	100	94.4444	97.2222	97.2222	98.6111	95.8333	95.8333	98.6111	97.2222				97.2222	63.8889	13.8889	0	0	8.33333	0				99.2155	101.523	99.2155	101.523	87.6788	64.6054	55.3761	92.2935	0	0	66.9128	32.3027	0
	Mean	100	98.61	99.54	94.9074	96.7593	98.6111	97.2222	99.0741	100.463	95.8333			Mean	100	54.6296	13.8889	0	9.25926	2.77778	0			Mean	99.9846	99.9846	96.9082	97.6773	93.0626	76.9112	64.6054	86.9097	13.0749	0	83.8333	10.7676	0
			405 nm			635 nm			2 lasers							40 ppm + lasers			60 ppm + lasers							20 ppm			40 ppm			60 ppm			80 ppm
Name	CECT	Control	10 min	20 min	30 min	10 min	20 min	30 min	10 min	20 min	30 min		Name	CECT	Control	10 min	20 min	30 min	10 min	20 min	30 min		Name	CECT	Control	10 min	20 min	30 min	10 min	20 min	30 min	10 min	20 min	30 min	10 min	20 min	30 min
Microsporum canis	20910	101.456	97.0446	101.456	105.867	92.6334	101.456	97.0446	99.2501	81.6056	90.4279		Microsporum canis	20910	101.456	0	0	0	0	0	0		Microsporum canis	20910	99.2818	59.1466	80.2704	33.7981	63.3714	25.3485	0	29.5733	21.1238	0	0	0	0
		97.0446	92.6334	101.456	105.867	94.839	103.661	97.0446	94.839	86.0168	86.0168				97.0446	0	0	0	0	0	0				101.394	88.7199	65.4837	42.2476	42.2476	29.5733	0	46.4723	16.899	0	0	0	0
		101.456	97.0446	94.839	103.661	92.6334	97.0446	92.6334	90.4279	83.8112	97.0446				101.456	0	0	0	0	0	0				99.2818	54.9218	54.9218	25.3485	50.6971	21.1238	0	25.3485	0	0	0	0	0
	Mean	99.9853	95.5742	99.2501	105.132	93.3686	100.72	95.5742	94.839	83.8112	91.1631			Mean	99.9853	0	0	0	0	0	0			Mean	99.9859	67.5961	66.892	33.7981	52.1053	25.3485	0	33.7981	12.6743	0	0	0	0
			405 nm			635 nm			2 lasers							40 ppm + lasers			60 ppm + lasers							20 ppm			40 ppm			60 ppm			80 ppm
Name	CECT	Control	10 min	20 min	30 min	10 min	20 min	30 min	10 min	20 min	30 min		Name	CECT	Control	10 min	20 min	30 min	10 min	20 min	30 min		Name	CECT	Control	10 min	20 min	30 min	10 min	20 min	30 min	10 min	20 min	30 min	10 min	20 min	30 min
Acremonium chrysogenum	2723	104	108	100	96	112	112	112	124	120	116		Acremonium chrysogenum	2723	104	120	72	0	104	48	0		Acremonium chrysogenum	2723	98.5433	102.828	115.681	85.6898	107.112	98.5433	89.9743	102.828	68.5518	42.8449	64.2674	0	0
		100	104	112	108	108	112	108	128	120	116				100	100	80	0	108	40	0				98.5433	98.5433	111.397	89.9743	98.5433	89.9743	64.2674	107.112	51.4139	59.9829	77.1208	0	0
		96	128	116	104	120	132	116	128	120	108				96	108	104	0	92	24	0				102.828	107.112	81.4053	94.2588	94.2588	77.1208	47.1294	102.828	77.1208	0	98.5433	0	0
	Mean	100	113.333	109.333	102.667	113.333	118.667	112	126.667	120	113.333			Mean	100	109.333	85.3333	0	101.333	37.3333	0			Mean	99.9714	102.828	102.828	89.9743	99.9714	88.5461	67.1237	104.256	65.6955	34.2759	79.9771	0	0
			405 nm			635 nm			2 lasers							40 ppm + lasers			60 ppm + lasers							20 ppm			40 ppm			60 ppm			80 ppm
Name	CECT	Control	10 min	20 min	30 min	10 min	20 min	30 min	10 min	20 min	30 min		Name	CECT	Control	10 min	20 min	30 min	10 min	20 min	30 min		Name	CECT	Control	10 min	20 min	30 min	10 min	20 min	30 min	10 min	20 min	30 min	10 min	20 min	30 min
Fusarium solani	20232	117.206	96.1088	79.7	89.0764	93.7647	89.0764	82.0441	91.4205	91.4205	79.7		Fusarium solani	20232	117.151	0	0	0	0	0	0		Fusarium solani	20232	93.9394	93.9394	90.9091	0	63.6364	54.5455	63.6364	54.5455	0	0	0	0	0
		98.4529	96.1088	79.7	100.797	96.1088	91.4205	86.7323	86.7323	82.0441	89.0764				98.4067	0	0	0	0	0	0				103.03	87.8788	96.9697	87.8788	84.8485	60.6061	0	72.7273	0	0	0	0	0
		84.3882	89.0764	98.4529	98.4529	84.3882	86.7323	84.3882	84.3882	84.3882	86.7323				84.3486	0	0	0	0	0	0				103.03	87.8788	100	72.7273	115.152	72.7273	0	78.7879	0	0	0	0	0
	Mean	100.016	93.7647	85.9509	96.1088	91.4205	89.0764	84.3882	87.5137	85.9509	85.1696			Mean	99.9688	0	0	0	0	0	0			Mean	100	89.899	95.9596	53.5354	87.8788	62.6263	21.2121	68.6869	0	0	0	0	0
			405 nm			635 nm			2 lasers							40 ppm + lasers			60 ppm + lasers							20 ppm			40 ppm			60 ppm			80 ppm
Name	CECT	Control	10 min	20 min	30 min	10 min	20 min	30 min	10 min	20 min	30 min		Name	CECT	Control	10 min	20 min	30 min	10 min	20 min	30 min		Name	CECT	Control	10 min	20 min	30 min	10 min	20 min	30 min	10 min	20 min	30 min	10 min	20 min	30 min
Epidermophyton floccosum	2796	104.568	104.568	104.568	104.568	112.823	96.3126	96.3126	104.568	104.568	99.0644		Epidermophyton floccosum	2796	104.568	11.0072	0	0	5.50358	0	0		Epidermophyton floccosum	2796	103.921	63.7695	56.684	51.9603	54.3222	61.4077	33.0657	51.9603	30.7038	0	61.4077	11.8092	0
		96.3126	104.568	107.32	107.32	110.072	90.809	101.816	107.32	93.5608	99.0644				96.3126	0	0	0	0	0	0				96.8351	70.855	54.3222	59.0458	44.8748	49.5985	28.342	54.3222	33.0657	0	51.9603	23.6183	0
		99.0644	107.32	101.816	101.816	104.568	101.816	99.0644	99.0644	99.0644	93.5608				99.0644	0	0	0	0	0	0				99.197	63.7695	59.0458	49.5985	49.5985	35.4275	18.8947	42.513	23.6183	0	42.513	21.2565	0
	Mean	99.9817	105.485	104.568	104.568	109.154	96.3126	99.0644	103.651	99.0644	97.2299			Mean	99.9817	3.66905	0	0	1.83453	0	0			Mean	99.9843	66.1313	56.684	53.5349	49.5985	48.8112	26.7674	49.5985	29.1293	0	51.9603	18.8947	0
			405 nm			635 nm			2 lasers							40 ppm + lasers			60 ppm + lasers							20 ppm			40 ppm			60 ppm			80 ppm
Name	CECT	Control	10 min	20 min	30 min	10 min	20 min	30 min	10 min	20 min	30 min		Name	CECT	Control	10 min	20 min	30 min	10 min	20 min	30 min		Name	CECT	Control	10 min	20 min	30 min	10 min	20 min	30 min	10 min	20 min	30 min	10 min	20 min	30 min
Trichophyton mentagrophytes	2795	102.778	97.2222	97.2222	95.8333	100	102.778	95.8333	100	101.389	102.778		Trichophyton mentagrophytes	2795	102.778	55.5556	44.4444	0	36.1111	0	0		Trichophyton mentagrophytes	2795	100.686	96.401	96.401	94.2588	92.1165	96.401	77.1208	87.832	29.9914	0	87.832	0	0
		97.2222	98.6111	100	94.4444	98.6111	104.167	94.4444	97.2222	100	100				97.2222	97.2222	55.5556	0	29.1667	0	0				98.5433	92.1165	98.5433	98.5433	85.6898	94.2588	81.4053	85.6898	38.5604	0	85.6898	0	0
		100	102.778	95.8333	94.4444	97.2222	102.778	94.4444	102.778	102.778	100				100	77.7778	61.1111	0	50	38.8889	0				100.686	94.2588	102.828	64.2674	96.401	85.6898	44.9871	92.1165	42.8449	25.7069	70.6941	17.138	0
	Mean	100	99.537	97.6852	94.9074	98.6111	103.241	94.9074	100	101.389	100.926			Mean	100	76.8519	53.7037	0	38.4259	12.963	0			Mean	99.9714	94.2588	99.2574	85.6898	91.4025	92.1165	67.8378	88.5461	37.1322	8.56898	81.4053	5.71265	0
			405 nm			635 nm			2 lasers							40 ppm + lasers			60 ppm + lasers							20 ppm			40 ppm			60 ppm			80 ppm
Name	CECT	Control	10 min	20 min	30 min	10 min	20 min	30 min	10 min	20 min	30 min		Name	CECT	Control	10 min	20 min	30 min	10 min	20 min	30 min		Name	CECT	Control	10 min	20 min	30 min	10 min	20 min	30 min	10 min	20 min	30 min	10 min	20 min	30 min
Scopulariopsis brevicaulis	2984	95.4545	96.9697	106.061	101.515	100	96.9697	96.9697	100	106.061	90.9091		Scopulariopsis brevicaulis	2984	95.4545	98.4848	60.6061	48.4848	0	65.1515	0		Scopulariopsis brevicaulis	2984	100	81.4286	85.7143	54.2857	65.7143	45.7143	51.4286	70	57.1429	34.2857	28.5714	0	0
		101.515	107.576	103.03	106.061	100	103.03	98.4848	93.9394	109.091	103.03				101.515	92.4242	75.7576	69.697	93.9394	0	0				102.857	87.1429	85.7143	47.1429	61.4286	50	38.5714	57.1429	45.7143	0	47.1429	17.1429	0
		103.03	103.03	100	106.061	103.03	100	92.4242	112.121	103.03	100				103.03	100	78.7879	53.0303	60.6061	0	0				97.1429	77.1429	81.4286	57.1429	71.4286	57.1429	0	54.2857	50	0	42.8571	31.4286	0
	Mean	100	102.525	103.03	104.545	101.01	100	95.9596	102.02	106.061	97.9798			Mean	100	96.9697	71.7172	57.0707	51.5152	21.7172	0			Mean	100	81.9048	84.2857	52.8571	66.1905	50.9524	30	60.4762	50.9524	11.4286	39.5238	16.1905	0
			405 nm			635 nm			2 lasers							40 ppm + lasers			60 ppm + lasers							20 ppm			40 ppm			60 ppm			80 ppm
Name	CECT	Control	10 min	20 min	30 min	10 min	20 min	30 min	10 min	20 min	30 min		Name	CECT	Control	10 min	20 min	30 min	10 min	20 min	30 min		Name	CECT	Control	10 min	20 min	30 min	10 min	20 min	30 min	10 min	20 min	30 min	10 min	20 min	30 min
Aspergillus terreus	20194	103.532	92.8745	91.352	89.8295	100.487	92.8745	103.532	97.4421	97.4421	100.487		Aspergillus terreus	20194	101.98	97.4805	59.988	0	83.9832	0	0		Aspergillus terreus	20194	99.53	95.3829	92.6182	85.7064	94.0006	85.7064	0	94.0006	89.8535	0	0	0	0
		97.4421	97.4421	92.8745	94.3971	91.352	97.4421	103.532	105.055	102.01	97.4421				95.9808	80.9838	47.9904	0	77.9844	0	0				96.7653	96.7653	87.0887	82.9417	92.6182	91.2358	0	99.53	82.9417	0	0	0	0
		98.9647	94.3971	94.3971	92.8745	97.4421	92.8745	98.9647	100.487	91.352	102.01				101.98	85.4829	50.9898	0	79.4841	0	0				103.677	96.7653	88.4711	77.4122	88.4711	88.4711	0	91.2358	84.324	0	0	0	0
	Mean	99.9797	94.9046	92.8745	92.367	96.4271	94.3971	102.01	100.995	96.9346	99.9797			Mean	99.98	87.9824	52.9894	0	80.4839	0	0			Mean	99.9908	96.3045	89.3927	82.0201	91.6966	88.4711	0	94.9221	85.7064	0	0	0	0

## Sheet: Diameter
			405 nm			635 nm			2 lasers							40 ppm + lasers			60 ppm + lasers							20 ppm			40 ppm			60 ppm			80 ppm
Name	CECT	Control	10 min	20 min	30 min	10 min	20 min	30 min	10 min	20 min	30 min		Name	CECT	Control	10 min	20 min	30 min	10 min	20 min	30 min		Name	CECT	Control	10 min	20 min	30 min	10 min	20 min	30 min	10 min	20 min	30 min	10 min	20 min	30 min
Trichophyton rubrum	2794	37	35	36.5	34	35	36	35	37	37	34.5		Trichophyton rubrum	2794	37	14	10	0	10	0	0		Trichophyton rubrum	2794	21	21.5	19.5	20	21	18	16	18	8.5	0	20	0	0
		36	35.5	37	33.5	34.5	35	35.5	35.5	36	34				36	22	0	0	0	0	0				22.5	21.5	22	21.5	20.5	18	14	18.5	0	0	20	0	0
		35	36	34	35	35	35.5	34.5	34.5	35.5	35				35	23	5	0	0	3	0				21.5	22	21.5	22	19	14	12	20	0	0	14.5	7	0
			405 nm			635 nm			2 lasers							40 ppm + lasers			60 ppm + lasers							20 ppm			40 ppm			60 ppm			80 ppm
Name	CECT	Control	10 min	20 min	30 min	10 min	20 min	30 min	10 min	20 min	30 min		Name	CECT	Control	10 min	20 min	30 min	10 min	20 min	30 min		Name	CECT	Control	10 min	20 min	30 min	10 min	20 min	30 min	10 min	20 min	30 min	10 min	20 min	30 min
Microsporum canis	20910	23	22	23	24	21	23	22	22.5	18.5	20.5		Microsporum canis	20910	23	0	0	0	0	0	0		Microsporum canis	20910	23.5	14	19	8	15	6	0	7	5	0	0	0	0
		22	21	23	24	21.5	23.5	22	21.5	19.5	19.5				22	0	0	0	0	0	0				24	21	15.5	10	10	7	0	11	4	0	0	0	0
		23	22	21.5	23.5	21	22	21	20.5	19	22				23	0	0	0	0	0	0				23.5	13	13	6	12	5	0	6	0	0	0	0	0
			405 nm			635 nm			2 lasers							40 ppm + lasers			60 ppm + lasers							20 ppm			40 ppm			60 ppm			80 ppm
Name	CECT	Control	10 min	20 min	30 min	10 min	20 min	30 min	10 min	20 min	30 min		Name	CECT	Control	10 min	20 min	30 min	10 min	20 min	30 min		Name	CECT	Control	10 min	20 min	30 min	10 min	20 min	30 min	10 min	20 min	30 min	10 min	20 min	30 min
Acremonium chrysogenum	2723	13	13.5	12.5	12	14	14	14	15.5	15	14.5		Acremonium chrysogenum	2723	13	15	9	0	13	6	0		Acremonium chrysogenum	2723	11.5	12	13.5	10	12.5	11.5	10.5	12	8	5	7.5	0	0
		12.5	13	14	13.5	13.5	14	13.5	16	15	14.5				12.5	12.5	10	0	13.5	5	0				11.5	11.5	13	10.5	11.5	10.5	7.5	12.5	6	7	9	0	0
		12	16	14.5	13	15	16.5	14.5	16	15	13.5				12	13.5	13	0	11.5	3	0				12	12.5	9.5	11	11	9	5.5	12	9	0	11.5	0	0
			405 nm			635 nm			2 lasers							40 ppm + lasers			60 ppm + lasers							20 ppm			40 ppm			60 ppm			80 ppm
Name	CECT	Control	10 min	20 min	30 min	10 min	20 min	30 min	10 min	20 min	30 min		Name	CECT	Control	10 min	20 min	30 min	10 min	20 min	30 min		Name	CECT	Control	10 min	20 min	30 min	10 min	20 min	30 min	10 min	20 min	30 min	10 min	20 min	30 min
Fusarium solani	20232	25	20.5	17	19	20	19	17.5	19.5	19.5	17		Fusarium solani	20232	25	0	0	0	0	0	0		Fusarium solani	20232	15.5	15.5	15	0	10.5	9	10.5	9	0	0	0	0	0
		21	20.5	17	21.5	20.5	19.5	18.5	18.5	17.5	19				21	0	0	0	0	0	0				17	14.5	16	14.5	14	10	0	12	0	0	0	0	0
		18	19	21	21	18	18.5	18	18	18	18.5				18	0	0	0	0	0	0				17	14.5	16.5	12	19	12	0	13	0	0	0	0	0
			405 nm			635 nm			2 lasers							40 ppm + lasers			60 ppm + lasers							20 ppm			40 ppm			60 ppm			80 ppm
Name	CECT	Control	10 min	20 min	30 min	10 min	20 min	30 min	10 min	20 min	30 min		Name	CECT	Control	10 min	20 min	30 min	10 min	20 min	30 min		Name	CECT	Control	10 min	20 min	30 min	10 min	20 min	30 min	10 min	20 min	30 min	10 min	20 min	30 min
Epidermophyton floccosum	2796	19	19	19	19	20.5	17.5	17.5	19	19	18		Epidermophyton floccosum	2796	19	2	0	0	1	0	0		Epidermophyton floccosum	2796	22	13.5	12	11	11.5	13	7	11	6.5	0	13	2.5	0
		17.5	19	19.5	19.5	20	16.5	18.5	19.5	17	18				17.5	0	0	0	0	0	0				20.5	15	11.5	12.5	9.5	10.5	6	11.5	7	0	11	5	0
		18	19.5	18.5	18.5	19	18.5	18	18	18	17				18	0	0	0	0	0	0				21	13.5	12.5	10.5	10.5	7.5	4	9	5	0	9	4.5	0
			405 nm			635 nm			2 lasers							40 ppm + lasers			60 ppm + lasers							20 ppm			40 ppm			60 ppm			80 ppm
Name	CECT	Control	10 min	20 min	30 min	10 min	20 min	30 min	10 min	20 min	30 min		Name	CECT	Control	10 min	20 min	30 min	10 min	20 min	30 min		Name	CECT	Control	10 min	20 min	30 min	10 min	20 min	30 min	10 min	20 min	30 min	10 min	20 min	30 min
Trichophyton mentagrophytes	2795	37	35	35	34.5	36	37	34.5	36	36.5	37		Trichophyton mentagrophytes	2795	37	20	16	0	13	0	0		Trichophyton mentagrophytes	2795	23.5	22.5	22.5	22	21.5	22.5	18	20.5	7	0	20.5	0	0
		35	35.5	36	34	35.5	37.5	34	35	36	36				35	35	20	0	10.5	0	0				23	21.5	23	23	20	22	19	20	9	0	20	0	0
		36	37	34.5	34	35	37	34	37	37	36				36	28	22	0	18	14	0				23.5	22	24	15	22.5	20	10.5	21.5	10	6	16.5	4	0
			405 nm			635 nm			2 lasers							40 ppm + lasers			60 ppm + lasers							20 ppm			40 ppm			60 ppm			80 ppm
Name	CECT	Control	10 min	20 min	30 min	10 min	20 min	30 min	10 min	20 min	30 min		Name	CECT	Control	10 min	20 min	30 min	10 min	20 min	30 min		Name	CECT	Control	10 min	20 min	30 min	10 min	20 min	30 min	10 min	20 min	30 min	10 min	20 min	30 min
Scopulariopsis brevicaulis	2984	31.5	32	35	33.5	33	32	32	33	35	30		Scopulariopsis brevicaulis	2984	31.5	32.5	20	16	0	21.5	0		Scopulariopsis brevicaulis	2984	35	28.5	30	19	23	16	18	24.5	20	12	10	0	0
		33.5	35.5	34	35	33	34	32.5	31	36	34				33.5	30.5	25	23	31	0	0				36	30.5	30	16.5	21.5	17.5	13.5	20	16	0	16.5	6	0
		34	34	33	35	34	33	30.5	37	34	33				34	33	26	17.5	20	0	0				34	27	28.5	20	25	20	0	19	17.5	0	15	11	0
			405 nm			635 nm			2 lasers							40 ppm + lasers			60 ppm + lasers							20 ppm			40 ppm			60 ppm			80 ppm
Name	CECT	Control	10 min	20 min	30 min	10 min	20 min	30 min	10 min	20 min	30 min		Name	CECT	Control	10 min	20 min	30 min	10 min	20 min	30 min		Name	CECT	Control	10 min	20 min	30 min	10 min	20 min	30 min	10 min	20 min	30 min	10 min	20 min	30 min
Aspergillus terreus	20194	34	30.5	30	29.5	33	30.5	34	32	32	33		Aspergillus terreus	20194	34	32.5	20	0	28	0	0		Aspergillus terreus	20194	36	34.5	33.5	31	34	31	0	34	32.5	0	0	0	0
		32	32	30.5	31	30	32	34	34.5	33.5	32				32	27	16	0	26	0	0				35	35	31.5	30	33.5	33	0	36	30	0	0	0	0
		32.5	31	31	30.5	32	30.5	32.5	33	30	33.5				34	28.5	17	0	26.5	0	0				37.5	35	32	28	32	32	0	33	30.5	0	0	0	0
